# Supplementary material for: Interpopulation hybridization results in widespread viability selection across the genome in Tigriopus californicus
Source: BMC Genet. 2011 Jun 3;12:54. doi: 10.1186/1471-2156-12-54 (PMC3138442; doi:10.1186/1471-2156-12-54)
Supplement: Additional file 1 — Table S1: Name, accession numbers, primers, SNP calls and Blast matches for 51 nuclear and 3 mitochondrial loci. Abbreviations refer to the following T. californicus populations: SD: Point Loma, San Diego, California (32º45'N, 117º15'W, n = 28); SC: Santa Cruz, California (36º57'N, 122º03'W, n = 28); PBJ: Punta Baja, Baja California (29º58'N, 115º48'W, n = 31); SUN: Sunset Beach, Washington (48º30'N, 123º00'W, n = 20); FHL: Friday Harbor Laboratories, Washington (48º33'N, 125º08'W, n = 15); LC: Leo Carillo Beach, California (34º03'N, 118º56 W, n = 20); PD: Point Dume, California (34º00'N, 118º48'W, n = 18); CAT: Catalina Island, California (33º27'N, 118 29'W, n = 19); SCI: Santa Cruz Island, California (34º03'N, 119º34'W, n = 17); RP: Royal Palms, Palos Verdes, California (33º42'N, 118º19'W, n = 13); AB: Abalone Cove, Palos Verdes, California (34º44'N, 118º19'W, n = 20); LB: Laguna Beach, California (33º33'N, 117º47'W, n = 19); OSP: Osprey Point, San Diego, California (32º44'N, 117 º15'W, n = 16); PBN: Punta Banda, Baja California (31º43'N, 116º43'W, n = 19); PMO: Punta Morro, Baja California (31º52'N, 116º40'W, n = 20); PA: Playa Altamira, Baja California (28º33'N, 114º05'W, n = 20). An 'n' indicates successful SNP calls in less than 80% of the individuals screened. Loci marked with * exhibit a deficiency of identified heterozygotes in known SD × SC F1 individuals (under-calling). 'Genbank # (primer design)' refers to the accessions from which sequencing primers were designed. 'BLAST match' shows results of a BlastX search of the NCBI protein database using these sequences; only matches with an E-value < 1 × E-5 are shown. 'Genbank # (sequence)' references the sequences from which the SNPs were identified. [file 1471-2156-12-54-S1.XLS]

## Sheet: Sheet1
Name	Genbank # (primer design)	Genbank # (sequence)	Preamplification Primers	Extension sequence	SD	SC	PBJ	SUN	FHL	LC	PD	CAT	SCI	RP	AB	LB	OSP	PBN	PMO	PA	BLAST match	E-value
TC006	HS076003	JF928215, JF928216, JF928217	GGGTATAGGGTTTGATCAAC	AAGACCTGTGAAGAA	G	T	T	T	T	T	G/T	T	T	T	T	G	G	T	T	T	cop9 signalosome complex subunit 2	2.2e-91
			TTGAGGACCTTTTACGCAAC
TC008	HS076004	JF928218, JF928219, JF928220	GGTTGATTGATTTTGCCTCC	GCCTCCATAGGCTCC	C	T	T	T	T	C	C	C	T	C	C	C	C	C	C	C/T	aldehyde oxidase	1.09e-26
			TGGAGTGCAAAAGTCCATCG
TC011	HS076005	JF928221, JF928222, JF928223	ATGAAAGACTCTTAAGTCG	ACTCTTAAGTCGACAGAC	T	A	T	n	n	T	T	T	T	T	T	T	T	T	T	n
			GATGTCTCACAAATCTCGCC
TC012	HS076006	JF928224, JF928225, JF928226	GCAAACAGGACCGTGTTGAA	CGTACACCTTGATCTTGCC	C	G	G	G	G	G	G	G	G	G	G	C	C	G	G	n	thioredoxin reductase 3	1.58e-64
			ACAAGATGGAACGGGTAGAG
TC016	HS076007	JF928227, JF928228, JF928229	GTGAGTTTTGTCTCAAACGG	TTTGTCTCAAACGGTTCACCCA	G	A	A	A	A	A/G	A/G	A/G	A	A/G	A	G	G	A	A	n	tetraspanin 97e	6.91e-34
			ATTGCCAAGCCAAGTAAGCG
TC017	HS076008	JF928230, JF928231, JF928232	ATGCTTGGCAATTTGGAGTG	GCAATTTGGAGTGTTCTGA	C	T	T	T	T	T	T	T	T	T	T	C	C	T	T	T
			TTTACCTCCAGGACATTGGC
TC033	HS076009	JF928233, JF928234, JF928235	TCCCCAAGAGCAATAATCGG	TGAGAAAATCTCCTACTTACC	C	G	G	G	n	G	G	G	G	G	G	n	C	G	G	n
			GATCGAAGTTTTGGTAGGTC
TC040	HS076010	JF928236, JF928237, JF928238	GAGGAAGTAGAGCCAATAGC	CCAATAGCAACCATCA	C	T	T	T	T	T	T	T	T	C	C	C	C	T	T	T	regulator of nonsense transcripts 1	4.13e-12
			ACCACGATGGAAGTTGCTTG
TC043	HS076011	JF928239, JF928240, JF928241	GCATTGAGGATTGTGGCTTC	ATTGTGGCTTCACACCTA	C	T	A	T	T	C	C	C	C	C	C	C	C	C	C	n
			TGAGGAAAAATCACGTCCGC
TC045	HS076012	JF928242, JF928243, JF928244	ATTGGGATCCGACCCTGTTG	GGGATCTGGTTGTC	T	C	C	C	C	C	C/T	C	C	C	C	T	T	C/T	C/T	C	adp-ribosylation factor-like protein 6-interacting protein 1	4.1e-24
			GGTTTGAACACCTGAAATGG
TC046	HS076013	JF928245, JF928246, JF928247	GGGAAAACGGGCTCAAGATG	ACAAATTGGCTTTGCTTGG	C	T	G	T	T	T	T	T	T	T	T	T	C	G/T	T	n	rhodanese domain protein	3.26e-09
			AAAGCTGCCCTTGTAAACGC
TC051	HS076014	JF928248, JF928249, JF928250	TCAAGCGAAACACCACCATC	CTTCACCACCTACTC	C	T	C/T	T	T	T	T	T	T	T	T	C	C	T	T	C/T	heat shock protein 70	1.82e-63
			TCGTACACCTGAATGGTGAC
TC058*	HS076015	JF928251, JF928252, JF928253	CGTCATTAATTCCGTCATCG	GTCATCGGAGTAAGAGTC	A	C	C	C	C	C	C	n	C	C	C	A	A	C	C	n
			ACTTAGGCCGACGTACTAAC
TC060	HS076016	JF928254, JF928255, JF928256	GAGGACCCATTTTTCCACAC	GAAGTCATCACACACG	G	A	A	A	A	A	A	A	A	A	A	n	G	A	A	n
			TCTTTTACAAGCACTCCTC
TC073	HS076017	JF928257, JF928258, JF928259	ACTTGGATGTGGTGTCCTTG	GTGGTGTCCTTGGCCTCA	T	A	A	A	A/T	A	A	A	A	A	A	T	T	A	A	n	thymus-specific serine protease	6.39e-34
			CCAACACCAATGTCACCATC
TC074	HS076018	JF928260, JF928261, JF928262	TTGCTCAAGTCAACCATGCC	TCCTGTATTTTGCCT	C	G	G	G	G	G	G	G	G	G	G	C	C	G	G	G	neurogenic locus notch protein	5.22e-05
			GCAACCAGTTGATAGCTTCC
TC077	HS076019	JF928263, JF928264, JF928265	GTCTCAAACGCGAATGCAAG	AGAAGCCACGGCCACGTTTTC	T	C	C	C	C	C	C	C	C	C	C	T	T	C	C	n	nanos homolog 2	1.4e-18
			TTGCTTGGTTCGAGGACATC
TC078	HS076020	JF928266, JF928267, JF928268	GGGTACTGTGGTGTCGATTC	TGTCGATTCTCCTCGG	C	G	T	T	G/T	T	T	T	T	T	T	C	C	C	C	T	anion exchange protein slc4a2	3.93e-73
			AAGAGGACAGCAAATGGGAC
TC084	HS076021	JF928269, JF928270, JF928271	GCAAATTCTGGTCCACCATC	TTTATCCGTACTGGTCTC	T	C	C	C	C	C	C	C	C	C	C	C	C/T	C	C	C	cg3652-pa	1.23e-63
			ATGCACGTTTATGGCTACCG
TC085	HS076022	JF928272, JF928273, JF928274	GAAGCCGACATCAAAATGAC	CATCTGAACCAGAAATCCATC	C	A	T	T	T	T	T	A/C/T	T	T	T	C	C	T	T	n	polysaccharide deacetylase	5.32e-08
			AAGGACAAATCTCCCATTGC
TC097	HS076023	JF928275, JF928276, JF928277	TGAGCAACTCAGGTCCAATG	GAGGACGACTTTGG	T	n	A	n	n	A/T	T	T	T	n	A	T	T	A	A	T
			GAACAACTTGAGCGGTCGTC
TC099	HS076024	JF928278, JF928279, JF928280	TAGCAATCTTCGGTCACCAC	GGGTTTCCACGGGATA	T	C	C	C	C	C	C	C	C	C	C	T	T	C	C	C	gastric triacylglycerol lipase precursor	5.89e-36
			CAGCCCATTATGATTGCTCG
TC102	HS076025	JF928281, JF928282, JF928283	GCGTCAACGATGTTGAGAAC	GAACTTCATGGCCTTGAAGAT	A	T	T	T	T	T	T	T	T	T	T	A/T	A	T	T	T
			TGGTGCCCATACATGAGTTC
TC103	HS076026	JF928284, JF928285, JF928286	GAGATCTCAGGAGAGTTGC	GAGTTGCAACATCTC	T	C	C	C	C	C/T	C/T	C	C	C	C	T	T	C	C	n
			AATGAGGAATCTTCTCTGGC
TC104	HS076027	JF928287, JF928288, JF928289	GCTTACTTCATTCACGCACC	CCATTATTTAGTCTATCCAAGA	A	G	A/G	G	G	G	G	G	G	G	G	A	A	A	A	n	ubiquinone menaquinone biosynthesis methyltransferase	1.56e-05
			GAGACTTTGAGCGTCTGAAC
TC106	HS076028	JF928290, JF928291, JF928292	CATTTCTTCTCCCACACCAG	ACGGGGATCTTGAC	C	T	C	T	T	C	C	C	C	C	C	C	C	C	C	n	exonuclease i	2.37e-18
			AATGAGAAGCAATGCTCCTG
TC107	HS076029	JF928293, JF928294, JF928295	CCTTCCCATAAAGGTCAATC	AAAGGTCAATCAATGACT	C	A	A	A/C	n	A	A	A	A	A	A	C	C	A	A	n	svop protein	2.42e-24
			TGGAAAGAAACGGGAAGTGC
TC111	HS076030	JF928296, JF928297, JF928298	AAGTGTCTCTGCGAGTGCTG	CAACCTTCGTCGGATGTTCCCGG	C	G	G	n	n	C/G	n	C/G	n	G	n	G	C/G	C/G	n	C/G	exportin 4	2.57e-44
			TTCGAATGATGGGATCCGTG
TC112	HS076031	JF928299, JF928300, JF928301	TGGCTGCCTTTGAAGAGAAC	AGAGAACATCACCTAA	C	T	T	T	T	n	T	n	n	T	T	T	C/T	T	T	n
			GAAACATCAAAGCAAGCAGG
TC118	HS076032	JF928302, JF928303, JF928304	TCAAGGACACCATCAAGAGC	AGAAGGACGCCTCCTA	T	C	C	C	C	C	C	C	C	C	C	T	T	C	C	n	atp:adp antiporter	1.41e-66
			TCCGGACAAGATGTTCTTGC
TC124	HS076033	JF928305, JF928306, JF928307	ACACCAAACCATTGAGTGGC	TACCCTGTTGATGCGA	C	T	T	T	T	T	T	T	T	T	T	C	C	T	T	T
			ATATGTAGAAGACCGAGAGC
TC125	HS076034	JF928308, JF928309, JF928310	TTGTTGGACTTGATGCCTCG	ATGTGGACAAATTGAA	G	A	A	A	A	A	A	A	A	A	A	G	G	A	A	A	coiled-coil domain-containing protein 22 homolog	2.95e-10
			GCTCGTATTGCTCGATCTTG
TC128	HS076035	JF928311, JF928312, JF928313	TGTCGTATCTCGTCCTCTTC	CTCGTCCTCTTCTTGGAATC	G	A	G	A	A	A	A	G	A	G	n	G	G	G	G	G	DnaJ homolog subfamily C member 7	3.43e-11
			AGAACACGAGAAGAAATTC
TC130	HS076036	JF928314, JF928315, JF928316	ACGTTCGTTTGTTAAGGCGG	GTTTGTTAAGGCGGTAACTG	G	A	A	A	A	A	A	A	A	A	A	G	G	A	A	n
			GAACATTGCTGACAACGGAG
TC143*	HS076037	JF928317, JF928318, JF928319	CCACCAACCATGAATAGAAG	TCTCTTTCGCATCTC	G	A	A	A	A	A	A	A	A	A	A	A/G	G	A	A	n	organic cation transporter	1.39e-26
			AGAGCTCATCATCTTGGTGG
TC152	HS076038	JF928320, JF928321, JF928322	CGCCCCAGACGACGACGA	CTCCCTCAAAGCCTC	A	G	T	G	G	G	A	G	G	n	G	A	A	T	T	n	coiled-coil-helix-coiled-coil-helix domain-containing protein 8	2.95e-10
			ATGCATTCGCGAAAGGCCTG
TC154	HS076039	JF928323, JF928324, JF928325	TCTGGTGATGCCTCAAAATC	GTCGGCATCCACGTGTTCAT	A/C	C	C	C	C	C	C	C	C	C	C	C	A/C	C	C	C
			CAAACCGAATGCGTCCGATT
TC155	HS076040	JF928326, JF928327, JF928328	TTGGATCAGATCCAGCGGT	AGATCCAGCGGTGCCTTAAACC	A	C	C	C	C	C	C	C	C	C	C	C	A/C	C	C	A/C
			GCGAGGATTTGCAAGTACAC
TC156	HS076041	JF928329, JF928330, JF928331	AATTTGATCTAGGAGCAACG	GGAGCAACGTTGCATTG	C	T	G	n	n	G	G	G	G	G	G	C	C	G	G	n	cation-transporting atpase	1e-11
			GCATTCAGTTCCAGTTTGAG
TC157	HS076042	JF928332, JF928333, JF928334	CAAGTTCCTGGCCAAGAAAG	GGGAACGATGATTTGGAA	G	C	C	C	C	G	G	C	G	C	C	G	G	G	G	C/G	glutathione s-transferase	6.4e-24
			TCCATGAACATGTCCATCT
TC161	HS076043	JF928335, JF928336, JF928337	TCTTGAAAAGATGGGTCCCG	CTGGCACGGGTCAACTT	AG	G	G	G	G	G	G	AG	G	A	A	A/G	AG	G	G	G	vitellogenin	1.06e-104
			TCCCAAGAACTTGCCCACTC
TC162	HS076044	JF928338, JF928339, JF928340	GAAGATGCTTGAGTGGATGG	AAGGCAATCTCCAGGAT	T	C	C	C	C	C	C	C	C	C	C	T	T	C	C	C	muscle-specific protein isoform i	1.76e-14
			TCGGCGGAGGTGTACACTTT
TC167	HS076045	JF928341, JF928342, JF928343	TGGCATCTTGATGTTTTCGC	AGGTTGGTCATTGT	T	C	C	C	C	C	C	C	C	C	C	C	C/T	C	C	C/T	myosin heavy chain	1.8e-45
			ACTGAGGAAGGATCTTGAGG
TC169	HS076046	JF928344, JF928345, JF928346	GTAGCCCCTCAAGGTTATGC	AAGGGCCAATATGTGGC	T	C	C	C	C	C	C	C	C	C	C	T	T	C	C	C
			TCACGCTTGGCAACATGGAG
TC171	HS076047	JF928347, JF928348, JF928349	ATGTCTCAAAACGGCCTTCC	GCCTTCCGGATCAGCGGTA	T	C	C	C	C	C	C	C	C	C	C	T	T	C	C	C	gtp-binding protein rit	2.16e-29
			TCGAGGAAGTTTCGTTGCAC
TC180	HS076048	JF928350, JF928351	AATGTCTCGCAAGAGCTGG	GAGCTGGACCCAGACAC	T	C	C	C	C	C	C	C	C	C	C	T	T	C	C	n	islet cell autoantigen 1	1.14e-41
			TGGTGGTTACCTTTCGAAAT
TC182	HS076049	JF928361, JF928362, JF928363	GTTGGACAAATGCCACTACG	CTACGATACACCACCC	T	C/T	T	n	n	T	T	T	T	T	T	T	T	T	T	n
			CTCGTCATCCTCGTCGTTTC
TC184	HS076050	JF928352, JF928353, JF928354	CTCCCGAATATCATGAAGGC	AACCCTCAGATTTGGGAGT	G	C	T	C	C	G	G	G	G	G	G	G	G	G	G	G	electron transfer flavoprotein subunit beta	5.61e-47
			GGGTCCTCAACGGAAATAAC
TC188	HS076051	JF928355, JF928356, JF928357	GGTCATTCTTCGAGACCTAC	ACTCAACATGTCTGT	G	A	G	G	G	G	G	G	G	G	G	G	G	G	G	n	troponin 1	1.41e-49
			CGATACTTTTTTGAGAGTAGG
TC189	HS076052	JF928358, JF928359, JF928360	AGACGTTATGAAGCACGACC	GCACGACCCAATCCGTGTC	T	A	A	A	A	A	A	T	A	A	A	T	T	A	A	n
			TTTGTTATCTTCCAAGGGC
RPOL	n/a	DQ290240, DQ290245, DQ290246	CACGTTCATTCAAAGCGGAC	GGTTGGTAAGTCGG	G	T	T	T	T	T	T	T	n	T	T	G	G	T	T	G
			AATCCAAGATTTCAACCTC
TCMit112	NC_008831, DQ917374		CCTAAAAATTTGCAATTTTG	AAATTTGCAATTTTGTGTACTT	C	A	T	C/T	n	n	A/C	n	n	A	A	C/T	C	T	T	n
			GAATTTTCTTTTCAAAGATT
TCMit683	NC_008831, DQ917374		ATCTTTTAGGTGGAAACTA	AAATTCCTTTCGTACTAAT	C	T	T	T	T	T	T	T	T	T	T	C	C	T	T	T
			ATCGACGTAAGTCAGATTGG
TCMit981	NC_008831, DQ917374		AAATTCAGGGACGAGAAGAC	GAGAAGACCCTAAAATCTTAT	A	C	C	A/C	C	C	C	C	C	C	C	A	A	C	C	C
			TTAGGTTGCCCCAACCAATT
